# Supplementary material for: Comprehensive gene expression analysis in gallbladder mucosal epithelial cells of dogs with gallbladder mucocele
Source: J Vet Intern Med. 2024 Nov 12;38(6):3031–7. doi: 10.1111/jvim.17157 (PMC11586547; doi:10.1111/jvim.17157)
Supplement: Supplementary file 2 — Table S1. Primer pairs used in RT‐qPCR for the 4 genes. [file JVIM-38-3031-s002.xlsx]

## Sheet: Sheet1
		Gene	Forward	Reverse	Product length	Genbank accession number
		ANO1	ACAACGTGTACCAAGGCCAA	CCTTCGTAGTCTCCGTCGTG	167	XM_038563650.1
		HTR4	GGCCAGGATTTGCATGTGATAG	GGGATGTAGAAGGCCACCAC	122	XM_038535084.1
		AGR2	TTGGCAGAGCAGTTTGTCCT	TGTCAGGGATGGGTCTACGAA	111	XM_038557014.1
		GAPDH	TCAACGGATTTGGCCGTATTGG	TGAAGGGGTCATTGATGGCG	90	AB038240
