# Supplementary material for: Comprehensive gene expression analysis in gallbladder mucosal epithelial cells of dogs with gallbladder mucocele
Source: J Vet Intern Med. 2024 Nov 12;38(6):3031–7. doi: 10.1111/jvim.17157 (PMC11586547; doi:10.1111/jvim.17157)
Supplement: Supplementary file 3 — Table S2. Signalment of the cases with gallbladder mucocele included in the present study. Abbreviation: GBM, gallbladder mucocele. [file JVIM-38-3031-s001.xlsx]

## Sheet: Sheet1
		Case	Breed	Sex	Age (years)	Gallbladder rupture	RNA-seq	RT-qPCR
		GBM 1	Shetland sheepdog	Male	9.91667	×	○	○
		GBM 2	Maltese	Spayed female	8.66667	×	○	○
		GBM 3	Papillion	Male	16.0833	×	○	○
		GBM 4	Miniature schnauzer	Spayed female	8.91667	×	×	○
		GBM 5	Beagle	Male	8.33333	×	×	○
		GBM 6	Shetland sheepdog	Male	11.25	×	×	○
		GBM 7	Chihuahua	Neutered male	11.3333	×	×	○
		GBM 8	Toy poodle	Neutered male	9.25	×	×	○
		GBM 9	Toy poodle	Neutered male	12.5833	×	×	○
		GBM 10	Toy poodle	Neutered male	12.3333	×	×	○
		GBM 11	Toy poodle	Spayed female	9.66667	×	×	○
		GBM 12	Parson Russell terrier	Spayed female	12.3333	×	×	○
		GBM 13	Chihuahua	Female	12	×	×	○
		GBM 14	Toy poodle	Spayed female	12.5	×	×	○
		GBM 15	Papillion	Male	10	×	×	○
