# Supplementary material for: Comprehensive gene expression analysis in gallbladder mucosal epithelial cells of dogs with gallbladder mucocele
Source: J Vet Intern Med. 2024 Nov 12;38(6):3031–7. doi: 10.1111/jvim.17157 (PMC11586547; doi:10.1111/jvim.17157)
Supplement: Supplementary file 4 — Table S3. Total read counts and Mapping rate obtained by RNA sequencing. Abbreviations: GBM, gallbladder mucocele. [file JVIM-38-3031-s004.xlsx]

## Sheet: Sheet1
		Dog No.	Total read counts (bp)	Mapping rate (%)
		GBM 1	39677750	96.2
		GBM 2	36811726	96.59
		GBM 3	36667838	95.17
		Normal 1	29340940	97.12
		Normal 2	35053034	96.94
		Normal 3	27933384	97.34
