# Supplementary material for: Comprehensive gene expression analysis in gallbladder mucosal epithelial cells of dogs with gallbladder mucocele
Source: J Vet Intern Med. 2024 Nov 12;38(6):3031–7. doi: 10.1111/jvim.17157 (PMC11586547; doi:10.1111/jvim.17157)
Supplement: Supplementary file 5 — Table S4. Differentially expressed genes extracted by comparison between gallbladder mucocele cases and healthy dogs. Abbreviation: FDR, false discovery rate. [file JVIM-38-3031-s005.xlsx]

## Sheet: Sheet1
		Gene ID	Gene Symbol	Log2FoldChange	P-value	FDR
		ENSCAFG00000016065	ENSCAFG00000016065	6.87133	2.73442e-121	3.50552e-117
		ENSCAFG00000020033	CLEC3A	-11.1412	1.57678e-18	1.01072e-14
		ENSCAFG00000044133	ENSCAFG00000044133	-1.80136	8.13587e-14	3.47673e-10
		ENSCAFG00000029100	RIPPLY1	1.83525	1.61144e-11	5.16466e-08
		ENSCAFG00000032443	ENSCAFG00000032443	2.9131	1.83722e-09	4.71064e-06
		ENSCAFG00000009110	MT1E	-2.63744	3.3218e-09	7.09757e-06
		ENSCAFG00000029430	CCKAR	4.09486	1.07035e-08	1.96028e-05
		ENSCAFG00000049417	ENSCAFG00000049417	-2.65205	1.36046e-08	2.18014e-05
		ENSCAFG00000016649	ENSCAFG00000016649	3.95819	2.15192e-08	3.0653e-05
		ENSCAFG00000012331	BICC1	6.11691	3.4264e-08	3.99331e-05
		ENSCAFG00000019939	ZDHHC7	-1.10009	3.16122e-08	3.99331e-05
		ENSCAFG00000010287	TSPAN5	-1.29907	1.53065e-07	0.000163525
		ENSCAFG00000006975	PLK2	1.1553	1.85698e-07	0.000172502
		ENSCAFG00000047367	ENSCAFG00000047367	1.89332	1.8838e-07	0.000172502
		ENSCAFG00000011706	MNDA	1.02768	2.85818e-07	0.000229012
		ENSCAFG00000045412	HIF3A	-4.74171	2.77964e-07	0.000229012
		ENSCAFG00000008898	PRKG2	-2.12572	4.6386e-07	0.000340378
		ENSCAFG00000016774	VPS13C	-0.92886	4.7791e-07	0.000340378
		ENSCAFG00000049080	ENSCAFG00000049080	-7.21832	6.51649e-07	0.000439691
		ENSCAFG00000029442	CCN2	1.11922	8.55552e-07	0.000548409
		ENSCAFG00000001835	ABCB1	-1.30824	9.71569e-07	0.00059312
		ENSCAFG00000014575	TNS1	-1.14757	1.26946e-06	0.000723518
		ENSCAFG00000018334	SH3TC2	-1.95476	1.29804e-06	0.000723518
		ENSCAFG00000017716	EEF2K	-1.32469	1.71044e-06	0.000889538
		ENSCAFG00000031552	ERF	-0.744334	1.73467e-06	0.000889538
		ENSCAFG00000031999	SLC30A1	-1.65431	2.38895e-06	0.00117794
		ENSCAFG00000011169	PLEKHS1	1.45071	2.82544e-06	0.00129864
		ENSCAFG00000018572	HMGCS1	-1.744	2.83634e-06	0.00129864
		ENSCAFG00000016357	DBN1	1.43306	3.1908e-06	0.00141055
		ENSCAFG00000018023	GP2	2.64652	3.65869e-06	0.00156348
		ENSCAFG00000007875	TMSB10	2.70986	3.84059e-06	0.00158827
		ENSCAFG00000020252	NQO1	-1.92217	6.04816e-06	0.00242305
		ENSCAFG00000017913	PMP22	-1.33658	6.3903e-06	0.00248253
		ENSCAFG00000001343	FKBP5	-1.52302	7.23408e-06	0.00272767
		ENSCAFG00000013985	P3H2	2.64473	7.80308e-06	0.00277876
		ENSCAFG00000015860	SCGB1A1	7.68378	7.68794e-06	0.00277876
		ENSCAFG00000029657	ENSCAFG00000029657	1.50871	8.42613e-06	0.00291954
		ENSCAFG00000003402	CAV2	0.921956	1.01395e-05	0.00342074
		ENSCAFG00000014162	EPHB4	3.30663	1.12385e-05	0.00369429
		ENSCAFG00000029187	RHOV	2.03851	1.18891e-05	0.00381045
		ENSCAFG00000009242	FILIP1L	1.27725	1.47426e-05	0.00460976
		ENSCAFG00000001944	TXNRD1	-1.45849	1.72449e-05	0.00526379
		ENSCAFG00000001433	PLEC	-1.0347	1.80586e-05	0.00538398
		ENSCAFG00000004636	BCAM	2.08521	1.95963e-05	0.00558277
		ENSCAFG00000007249	IL1B	3.04916	1.93813e-05	0.00558277
		ENSCAFG00000043280	ENSCAFG00000043280	1.91776	2.12958e-05	0.00593504
		ENSCAFG00000030421	NSG2	3.0715	2.27165e-05	0.00619629
		ENSCAFG00000032632	WNT7A	2.53962	2.54764e-05	0.00680432
		ENSCAFG00000002437	AGR2	1.12945	2.67615e-05	0.00682036
		ENSCAFG00000007867	MICAL2	-0.853612	2.71325e-05	0.00682036
		ENSCAFG00000034058	ENSCAFG00000034058	1.24323	2.67866e-05	0.00682036
		ENSCAFG00000000922	LEAP2	1.39173	2.88566e-05	0.00711425
		ENSCAFG00000000851	IRF1	1.33936	4.18628e-05	0.00975784
		ENSCAFG00000017124	ZBTB7B	-1.25316	4.11172e-05	0.00975784
		ENSCAFG00000018839	SHISA9	3.89192	4.13123e-05	0.00975784
		ENSCAFG00000031938	GEM	2.33159	4.45603e-05	0.0102011
		ENSCAFG00000010664	ANO1	-2.17617	4.97823e-05	0.0111966
		ENSCAFG00000032406	ENSCAFG00000032406	-2.64579	5.56187e-05	0.0122937
		ENSCAFG00000003532	AASS	-4.07005	5.71016e-05	0.0124075
		ENSCAFG00000001227	SPDEF	1.52114	6.07253e-05	0.012975
		ENSCAFG00000002413	DST	-0.854417	6.49609e-05	0.0136524
		ENSCAFG00000012376	VASH2	2.55445	7.15403e-05	0.0147927
		ENSCAFG00000012347	FAM71A	2.70074	7.3526e-05	0.014962
		ENSCAFG00000017914	RADX	-2.72412	8.04404e-05	0.0161132
		ENSCAFG00000008600	DNAJC22	-1.14189	8.48428e-05	0.0167336
		ENSCAFG00000007496	DZIP1L	2.21678	9.02299e-05	0.017385
		ENSCAFG00000010424	DHCR7	-1.46664	9.08579e-05	0.017385
		ENSCAFG00000019350	HES4	4.31146	0.000101798	0.0186436
		ENSCAFG00000022709	ENSCAFG00000022709	2.16657	9.93584e-05	0.0186436
		ENSCAFG00000044566	FAHD1	-0.782595	0.000101625	0.0186436
		ENSCAFG00000017937	CYP1A1	-2.18339	0.000108735	0.0196335
		ENSCAFG00000006478	GSR	-1.25281	0.000112907	0.0198977
		ENSCAFG00000006965	TRIB3	-1.87341	0.000113302	0.0198977
		ENSCAFG00000009103	VDR	-1.97341	0.000117123	0.0201437
		ENSCAFG00000014543	SH3TC1	-1.05859	0.000117846	0.0201437
		ENSCAFG00000011298	VWA2	2.94005	0.000127072	0.0214351
		ENSCAFG00000006175	CDC25B	-1.8945	0.000132262	0.0217384
		ENSCAFG00000013651	UPK3B	6.1692	0.000131263	0.0217384
		ENSCAFG00000011805	SC5D	-0.930292	0.000135239	0.0219463
		ENSCAFG00000012969	INPP5J	-2.38386	0.000140677	0.0225435
		ENSCAFG00000015040	FBXO34	-0.862465	0.000144544	0.0228773
		ENSCAFG00000016003	KRT20	-4.4302	0.000156898	0.0245297
		ENSCAFG00000049308	ENSCAFG00000049308	0.927293	0.000170784	0.026379
		ENSCAFG00000001590	SAXO1	-2.52766	0.000178323	0.0272155
		ENSCAFG00000001015	ANXA13	0.643432	0.000188082	0.0274405
		ENSCAFG00000001289	LY6E	1.00523	0.00018783	0.0274405
		ENSCAFG00000003621	LPIN1	-1.20197	0.000185587	0.0274405
		ENSCAFG00000030514	TRAM1L1	-1.42845	0.000188359	0.0274405
		ENSCAFG00000009247	WDFY3	-0.774443	0.000195283	0.0281296
		ENSCAFG00000018438	CRIP2	1.02271	0.000208372	0.0296814
		ENSCAFG00000011056	ITPK1	-0.962887	0.000215948	0.0304225
		ENSCAFG00000004236	ATP6V0A4	1.3993	0.000261923	0.0358381
		ENSCAFG00000008104	ENSCAFG00000008104	1.47567	0.000262776	0.0358381
		ENSCAFG00000017221	ENSCAFG00000017221	5.37685	0.000258551	0.0358381
		ENSCAFG00000012396	PHYHIPL	2.08329	0.000275272	0.0371472
		ENSCAFG00000005960	LRRN1	-2.60317	0.000282587	0.0377372
		ENSCAFG00000018206	B9D1	1.24129	0.000294648	0.0389421
		ENSCAFG00000007165	ENSCAFG00000007165	-1.55731	0.00030375	0.039238
		ENSCAFG00000012981	PLA2G3	-2.94091	0.000301549	0.039238
		ENSCAFG00000019243	SLC6A8	-1.18397	0.000306068	0.039238
		ENSCAFG00000000366	SASH1	-1.19559	0.000323603	0.0406724
		ENSCAFG00000012676	RPS21	1.11315	0.000322218	0.0406724
		ENSCAFG00000002905	KLK4	4.322	0.000344141	0.0428338
		ENSCAFG00000005228	ESYT2	-0.732745	0.000371406	0.0453469
		ENSCAFG00000006270	P2RX2	1.55222	0.000369034	0.0453469
		ENSCAFG00000011344	ADAP1	-0.595426	0.000385531	0.0463794
		ENSCAFG00000031042	PLAGL2	-1.13725	0.000387098	0.0463794
		ENSCAFG00000013538	ZBTB16	-2.8045	0.00039803	0.0472476
		ENSCAFG00000028593	ENSCAFG00000028593	1.0533	0.000403755	0.0474875
		ENSCAFG00000016882	SSR2	0.809309	0.000415247	0.0483952
		ENSCAFG00000016594	DCTPP1	1.50317	0.000423283	0.0488872
		ENSCAFG00000000422	ZBTB2	-0.936143	0.000428818	0.0490844
		ENSCAFG00000043945	ENSCAFG00000043945	2.05386	0.000436219	0.0494896
		ENSCAFG00000008056	RYR3	2.91637	0.000464239	0.0510696
		ENSCAFG00000008986	RASAL1	-1.19048	0.000455663	0.0510696
		ENSCAFG00000011401	KIRREL1	4.26061	0.00046608	0.0510696
		ENSCAFG00000017130	NUPR1	1.1492	0.000460368	0.0510696
		ENSCAFG00000015466	TSPAN9	-0.83322	0.000479982	0.0521472
		ENSCAFG00000013388	ACOT9	0.918543	0.000494938	0.0533202
		ENSCAFG00000011975	PIR	-1.3299	0.000504708	0.0539196
		ENSCAFG00000004615	APOC1	2.87556	0.000513718	0.0544287
		ENSCAFG00000010260	DCDC2	5.98919	0.000525944	0.0544561
		ENSCAFG00000010917	ARHGAP31	1.46078	0.000522412	0.0544561
		ENSCAFG00000016170	RAB15	-0.731073	0.00052672	0.0544561
		ENSCAFG00000001945	CYP51A1	-1.01196	0.000538728	0.0548134
		ENSCAFG00000004022	KIAA1109	-0.693164	0.000535215	0.0548134
		ENSCAFG00000032078	ENSCAFG00000032078	4.2777	0.000551041	0.0556248
		ENSCAFG00000003928	DBP	1.22696	0.000576874	0.0564544
		ENSCAFG00000018380	ENSCAFG00000018380	1.16529	0.000572145	0.0564544
		ENSCAFG00000029968	SHH	-0.983976	0.000574013	0.0564544
		ENSCAFG00000047802	MSMO1	-1.12461	0.000570598	0.0564544
		ENSCAFG00000019937	KIAA0513	-0.99869	0.00060488	0.0587467
		ENSCAFG00000004955	KMT2C	-0.547079	0.000644162	0.0619638
		ENSCAFG00000019901	SLC7A5	-1.55462	0.000647671	0.0619638
		ENSCAFG00000011984	SPP2	3.88182	0.000662333	0.0628971
		ENSCAFG00000001134	XPNPEP3	-1.08465	0.000672177	0.0633626
		ENSCAFG00000023928	CCL8	3.2954	0.000701276	0.0651475
		ENSCAFG00000028834	FAM104A	-0.863785	0.000699525	0.0651475
		ENSCAFG00000006054	SLC16A3	-1.33724	0.000708817	0.0653744
		ENSCAFG00000007838	SERPING1	0.908055	0.000725206	0.0664081
		ENSCAFG00000003661	PNPLA8	-0.912448	0.000742819	0.067063
		ENSCAFG00000020398	PDP2	-1.3584	0.000739318	0.067063
		ENSCAFG00000044144	ENSCAFG00000044144	2.25156	0.00075503	0.0676887
		ENSCAFG00000029839	ENSCAFG00000029839	-2.86961	0.000781164	0.0695453
		ENSCAFG00000007053	BCL2L1	-0.758915	0.000820495	0.0723863
		ENSCAFG00000011394	KLHL25	-1.10573	0.000830014	0.0723863
		ENSCAFG00000012983	ADGRG2	1.50749	0.000826996	0.0723863
		ENSCAFG00000028728	SERPINE3	-1.01794	0.000854753	0.0740401
		ENSCAFG00000007662	ACSL1	-0.922022	0.000902629	0.0771447
		ENSCAFG00000031454	ENSCAFG00000031454	-1.14689	0.000901816	0.0771447
		ENSCAFG00000009863	HERC2	-0.852166	0.000940355	0.0798367
		ENSCAFG00000009411	HNF4A	-1.4795	0.000989027	0.0832674
		ENSCAFG00000009534	GCNT4	-1.71713	0.000993753	0.0832674
		ENSCAFG00000013852	MATN2	1.13844	0.00103941	0.0865275
		ENSCAFG00000013701	DUOXA2	1.12982	0.00105281	0.0870775
		ENSCAFG00000012922	SMTN	1.83253	0.00106506	0.0875258
		ENSCAFG00000004975	RABAC1	1.00102	0.00107432	0.0877245
		ENSCAFG00000010964	HTR2B	1.7843	0.00111649	0.0900217
		ENSCAFG00000011957	LSS	-1.34584	0.00111643	0.0900217
		ENSCAFG00000005175	SCEL	2.04043	0.00115821	0.0910935
		ENSCAFG00000006100	DUSP6	0.930317	0.00113907	0.0910935
		ENSCAFG00000018064	DSG1	2.20639	0.00115311	0.0910935
		ENSCAFG00000024720	ENSCAFG00000024720	5.45273	0.00115665	0.0910935
		ENSCAFG00000002533	SEC61B	0.854196	0.00121775	0.0938071
		ENSCAFG00000009281	F2RL1	-0.939226	0.0012162	0.0938071
		ENSCAFG00000009641	PI3	2.5675	0.0012293	0.0938071
		ENSCAFG00000016706	SLC26A1	-1.21684	0.00120087	0.0938071
		ENSCAFG00000029620	SRSF7	0.787775	0.00122391	0.0938071
		ENSCAFG00000001938	VEGFA	-0.513622	0.00123861	0.0939585
		ENSCAFG00000002483	TBC1D2	1.18851	0.00133375	0.0995954
		ENSCAFG00000013771	STOX1	3.06853	0.00134484	0.0995954
		ENSCAFG00000017127	SGF29	1.10269	0.00133683	0.0995954
		ENSCAFG00000019068	LRRC42	0.788901	0.00135481	0.0995954
		ENSCAFG00000020110	F3	3.2618	0.00135953	0.0995954
		ENSCAFG00000028541	ZFP30	-1.6229	0.00135073	0.0995954
		ENSCAFG00000002701	TFPT	0.969287	0.00138294	0.0996845
		ENSCAFG00000003307	DOCK4	-0.956357	0.00138804	0.0996845
		ENSCAFG00000004825	ATRAID	0.678563	0.00140277	0.0996845
		ENSCAFG00000012390	NYNRIN	2.27508	0.00136871	0.0996845
		ENSCAFG00000031250	KRT14	0.922412	0.00139773	0.0996845
		ENSCAFG00000042176	ENSCAFG00000042176	1.1226	0.0014074	0.0996845
		ENSCAFG00000005750	IDO1	2.91432	0.00145838	0.102727
		ENSCAFG00000001610	VPS28	1.07172	0.00148088	0.103743
		ENSCAFG00000006219	SIGLEC1	-1.44258	0.0015014	0.103985
		ENSCAFG00000018345	HTR4	-1.26999	0.00150867	0.103985
		ENSCAFG00000019566	DIPK1B	2.17543	0.00150524	0.103985
		ENSCAFG00000005746	NAV3	-2.11022	0.00156695	0.106852
		ENSCAFG00000015388	SAMD8	-0.948114	0.00156054	0.106852
		ENSCAFG00000002835	CTNNAL1	1.29897	0.00158714	0.106917
		ENSCAFG00000006441	RYBP	-0.909826	0.00157977	0.106917
		ENSCAFG00000009859	GPRIN3	-1.27691	0.00159291	0.106917
		ENSCAFG00000001056	SQLE	-1.2445	0.00169037	0.107989
		ENSCAFG00000003783	FOXO3	-0.727977	0.00166231	0.107989
		ENSCAFG00000004499	CPB2	1.83021	0.00166843	0.107989
		ENSCAFG00000006660	SLC7A1	-0.998001	0.00166971	0.107989
		ENSCAFG00000009165	RPUSD2	-0.993681	0.00166232	0.107989
		ENSCAFG00000009599	ZBTB11	-0.622987	0.0016866	0.107989
		ENSCAFG00000009794	EDN1	4.88303	0.00164752	0.107989
		ENSCAFG00000009977	CAP2	3.04335	0.00169312	0.107989
		ENSCAFG00000015122	RPL18A	1.00684	0.00164442	0.107989
		ENSCAFG00000028456	CD83	2.26337	0.00168333	0.107989
		ENSCAFG00000002304	GNE	-0.832821	0.0017594	0.108383
		ENSCAFG00000008844	KLHL2	-0.73902	0.00175986	0.108383
		ENSCAFG00000009517	HMGCR	-1.33714	0.00175957	0.108383
		ENSCAFG00000012195	LDHB	0.861056	0.00170961	0.108383
		ENSCAFG00000016397	VPS13D	-1.03174	0.00174502	0.108383
		ENSCAFG00000022711	ENSCAFG00000022711	1.5538	0.00176693	0.108383
		ENSCAFG00000023774	RAMP1	1.09375	0.00175039	0.108383
		ENSCAFG00000038302	ENSCAFG00000038302	1.45008	0.00176453	0.108383
		ENSCAFG00000008265	HK2	-1.15983	0.00179562	0.108552
		ENSCAFG00000013252	NMNAT2	2.68003	0.0018063	0.108552
		ENSCAFG00000014342	KIAA0232	-0.90873	0.00181203	0.108552
		ENSCAFG00000016473	NSD1	-0.618629	0.00178934	0.108552
		ENSCAFG00000046072	ENSCAFG00000046072	3.32172	0.0017966	0.108552
		ENSCAFG00000015383	TNFSF10	1.26443	0.00184513	0.110021
		ENSCAFG00000006857	ATXN7	-0.744985	0.00190006	0.112772
		ENSCAFG00000015363	ARHGDIG	4.37134	0.00191292	0.113012
		ENSCAFG00000014043	ENSCAFG00000014043	0.860321	0.00193933	0.114047
		ENSCAFG00000031955	RPS26	0.966355	0.00195753	0.114592
		ENSCAFG00000010949	SLC37A2	2.53022	0.00204511	0.118941
		ENSCAFG00000020119	PDPR	-1.2884	0.00205039	0.118941
		ENSCAFG00000020309	SPATA1	0.745828	0.00209235	0.120286
		ENSCAFG00000050000	ENSCAFG00000050000	-3.13103	0.00209225	0.120286
		ENSCAFG00000000691	IGF2R	-0.882528	0.00211759	0.121194
		ENSCAFG00000003341	TIA1	0.632509	0.00214429	0.12168
		ENSCAFG00000018924	TP53I13	0.569779	0.00214505	0.12168
		ENSCAFG00000010094	ZNF713	-1.11274	0.00217015	0.122017
		ENSCAFG00000020184	CHST4	-0.766538	0.00217955	0.122017
		ENSCAFG00000024641	KIAA1671	-0.753934	0.00216554	0.122017
		ENSCAFG00000012854	RERG	-0.622818	0.00224983	0.125404
		ENSCAFG00000010058	SYT8	1.66829	0.0022701	0.125986
		ENSCAFG00000003106	EHBP1	-0.694589	0.0023416	0.129393
		ENSCAFG00000000621	CLIC1	0.808316	0.00238536	0.130129
		ENSCAFG00000003614	NOSIP	0.743915	0.00236628	0.130129
		ENSCAFG00000011523	C7H1orf116	0.769826	0.00238153	0.130129
		ENSCAFG00000003005	CREB5	1.70973	0.00244652	0.132339
		ENSCAFG00000008718	KMT2D	-0.567244	0.00244054	0.132339
		ENSCAFG00000009519	CCN5	2.45771	0.00249307	0.134267
		ENSCAFG00000019714	SLC2A5	3.50703	0.00251359	0.134267
		ENSCAFG00000019878	MVD	-0.850708	0.0025092	0.134267
		ENSCAFG00000010555	ENSCAFG00000010555	6.15456	0.00255893	0.13556
		ENSCAFG00000020404	CRYZ	-1.03437	0.0025515	0.13556
		ENSCAFG00000019373	SAMD11	1.36532	0.00258394	0.136322
		ENSCAFG00000015628	SGMS1	-0.850607	0.00262482	0.137348
		ENSCAFG00000030749	FDPS	-0.697639	0.00261594	0.137348
		ENSCAFG00000032163	Metazoa_SRP	2.89586	0.00269655	0.139931
		ENSCAFG00000032696	Metazoa_SRP	2.89586	0.00269655	0.139931
		ENSCAFG00000049209	ENSCAFG00000049209	-1.05709	0.00270693	0.139931
		ENSCAFG00000003031	PPIE	0.896962	0.0027752	0.14066
		ENSCAFG00000007235	HIPK3	-0.793795	0.00276199	0.14066
		ENSCAFG00000012339	ATF3	1.16132	0.0027759	0.14066
		ENSCAFG00000014490	IGFBP2	3.77171	0.00273957	0.14066
		ENSCAFG00000030815	PCDHB6	-1.69603	0.00277392	0.14066
		ENSCAFG00000003692	STOM	0.875166	0.00287364	0.14504
		ENSCAFG00000005919	FAM98C	0.667513	0.00291613	0.1463
		ENSCAFG00000010404	RNF19B	0.693999	0.00293191	0.1463
		ENSCAFG00000025255	PEAK1	-0.710808	0.00293285	0.1463
		ENSCAFG00000000073	ZCCHC2	-0.822296	0.00297047	0.146481
		ENSCAFG00000005893	MAFG	-1.02372	0.00298218	0.146481
		ENSCAFG00000023925	HSPB2	2.49383	0.00297119	0.146481
		ENSCAFG00000030762	STARD4	-0.771095	0.00296009	0.146481
		ENSCAFG00000008554	AADAC	1.84433	0.00300219	0.146856
		ENSCAFG00000014002	H2AFY2	3.50865	0.00301272	0.146856
		ENSCAFG00000009482	CPQ	0.975586	0.00303177	0.147224
		ENSCAFG00000009101	ZHX3	-0.915024	0.00308507	0.149248
		ENSCAFG00000010619	BICD1	2.34559	0.00313879	0.150146
		ENSCAFG00000016245	ENSCAFG00000016245	2.39057	0.00313467	0.150146
		ENSCAFG00000019142	LRP8	-0.727224	0.00312166	0.150146
		ENSCAFG00000008977	LRP4	2.22993	0.0031536	0.150294
		ENSCAFG00000013197	NSUN5	0.820543	0.00318646	0.151298
		ENSCAFG00000030475	ENSCAFG00000030475	0.617498	0.00321038	0.151871
		ENSCAFG00000015408	TECPR1	-0.709085	0.00326327	0.153242
		ENSCAFG00000024806	ENSCAFG00000024806	1.09488	0.00326129	0.153242
		ENSCAFG00000005483	ARHGEF40	1.4256	0.00327734	0.153341
		ENSCAFG00000003102	AQP1	-1.02491	0.00331361	0.154474
		ENSCAFG00000002288	GCLC	-1.04616	0.00334538	0.154624
		ENSCAFG00000004502	KLC3	1.72104	0.00334768	0.154624
		ENSCAFG00000049828	SFTA2	2.45559	0.003353	0.154624
		ENSCAFG00000005081	INSIG1	-1.0973	0.00338151	0.155371
		ENSCAFG00000020053	PALMD	3.36396	0.00339344	0.155371
		ENSCAFG00000007245	IL1A	2.97767	0.00355129	0.161144
		ENSCAFG00000008486	WBP1	0.646197	0.00355724	0.161144
		ENSCAFG00000011082	CAMSAP2	-0.874545	0.00353266	0.161144
		ENSCAFG00000005340	SERTAD3	-0.7118	0.00357735	0.161485
		ENSCAFG00000007539	ADM	-0.861557	0.00362016	0.162419
		ENSCAFG00000048382	ENSCAFG00000048382	-1.65331	0.00362338	0.162419
		ENSCAFG00000006607	DPYSL3	2.83322	0.00372931	0.163919
		ENSCAFG00000007313	RRS1	-0.857086	0.00367452	0.163919
		ENSCAFG00000023972	ENSCAFG00000023972	-1.19154	0.00370081	0.163919
		ENSCAFG00000024650	LRRC8B	-1.18644	0.00372211	0.163919
		ENSCAFG00000030208	GAL3ST1	-0.655048	0.00371355	0.163919
		ENSCAFG00000034748	ENSCAFG00000034748	-0.723639	0.00373358	0.163919
		ENSCAFG00000007852	RSRC2	0.538062	0.00386881	0.16813
		ENSCAFG00000019973	HSBP1	0.909101	0.00385994	0.16813
		ENSCAFG00000023247	RPS15	1.06621	0.00384561	0.16813
		ENSCAFG00000008085	ERGIC3	0.772378	0.00392636	0.168913
		ENSCAFG00000015258	ATP1B1	-0.797459	0.00392366	0.168913
		ENSCAFG00000018385	ENSCAFG00000018385	-0.878655	0.00391755	0.168913
		ENSCAFG00000010206	CTSE	1.71883	0.00395123	0.169414
		ENSCAFG00000000714	ZBED4	-0.799021	0.00398674	0.170066
		ENSCAFG00000016605	EPOP	-1.1195	0.00399297	0.170066
		ENSCAFG00000009582	TXNDC5	0.526635	0.00402279	0.170769
		ENSCAFG00000008004	SBSPON	3.18451	0.00403797	0.170847
		ENSCAFG00000013108	AP3B2	2.22065	0.00406762	0.171536
		ENSCAFG00000003963	TP53I3	1.67475	0.00412972	0.172685
		ENSCAFG00000013917	HK1	-0.737929	0.00411752	0.172685
		ENSCAFG00000018324	THOC1	0.65263	0.00413528	0.172685
		ENSCAFG00000008380	AQP5	2.47961	0.00416707	0.172701
		ENSCAFG00000013329	LUZP1	-0.795892	0.00416771	0.172701
		ENSCAFG00000016790	BNIP1	0.799729	0.00417607	0.172701
		ENSCAFG00000005386	SERPINH1	1.03206	0.00421323	0.17312
		ENSCAFG00000023139	NFE2L1	-0.819586	0.00420969	0.17312
		ENSCAFG00000017037	MUC1	0.778455	0.00423969	0.173651
		ENSCAFG00000003807	KLF15	-0.97229	0.00426609	0.174176
		ENSCAFG00000008626	P2RY1	-1.15677	0.00429854	0.174944
		ENSCAFG00000049976	ENSCAFG00000049976	3.03389	0.00432186	0.175336
		ENSCAFG00000003564	ENSCAFG00000003564	2.09467	0.00439356	0.175555
		ENSCAFG00000006569	DEAF1	-0.64696	0.00436033	0.175555
		ENSCAFG00000013062	DOCK1	-1.02751	0.00439573	0.175555
		ENSCAFG00000029302	ENSCAFG00000029302	2.84525	0.00437774	0.175555
		ENSCAFG00000049548	ENSCAFG00000049548	-1.31263	0.00435604	0.175555
		ENSCAFG00000005815	EFHB	-1.49196	0.00456582	0.181633
		ENSCAFG00000046934	ENSCAFG00000046934	1.47036	0.00457624	0.181633
		ENSCAFG00000003263	RPS7	0.975181	0.00461285	0.182521
		ENSCAFG00000003404	CAV1	2.76743	0.00470056	0.183165
		ENSCAFG00000011520	TTC14	-0.713281	0.0046856	0.183165
		ENSCAFG00000012085	ABCC5	-1.08591	0.00467472	0.183165
		ENSCAFG00000016519	PPARGC1A	-1.07911	0.00465604	0.183165
		ENSCAFG00000019990	IER5L	1.13874	0.00469948	0.183165
		ENSCAFG00000008513	PRPF40B	0.666306	0.00473455	0.183806
		ENSCAFG00000011555	MFGE8	1.84378	0.00476002	0.183806
		ENSCAFG00000015513	USE1	0.937455	0.00475894	0.183806
		ENSCAFG00000006859	TMEM132B	-0.795135	0.00478582	0.184247
		ENSCAFG00000024995	SLCO4C1	-1.24476	0.00483586	0.185616
		ENSCAFG00000008082	RASSF10	-0.778089	0.00485095	0.185639
		ENSCAFG00000019999	GAN	-0.909124	0.00487465	0.185991
		ENSCAFG00000004970	DPP10	5.43021	0.00490359	0.18654
		ENSCAFG00000046934	ENSCAFG00000046934	1.75794	0.00496689	0.187281
		ENSCAFG00000006446	ULK1	-0.868743	0.00494427	0.187281
		ENSCAFG00000014055	EXOSC7	0.719558	0.00496539	0.187281
		ENSCAFG00000011376	AKAP13	-0.569783	0.00499715	0.187869
		ENSCAFG00000001318	RPL10A	0.903345	0.00504629	0.188145
		ENSCAFG00000001414	SRSF3	0.505691	0.0050485	0.188145
		ENSCAFG00000040846	ENSCAFG00000040846	0.96972	0.00504475	0.188145
		ENSCAFG00000019288	SSR4	0.787732	0.00509675	0.188845
		ENSCAFG00000023446	FBP2	0.631774	0.00508542	0.188845
		ENSCAFG00000012303	LRRFIP1	-0.636824	0.00511691	0.189045
		ENSCAFG00000046588	C1orf54	2.73354	0.00514794	0.189645
		ENSCAFG00000006377	EP400	-0.595701	0.00519474	0.190821
		ENSCAFG00000015314	UBR4	-0.539429	0.00523002	0.191568
		ENSCAFG00000004856	PROSER2	-0.992066	0.0052459	0.191602
		ENSCAFG00000020269	ENSCAFG00000020269	1.18845	0.00528136	0.192349
		ENSCAFG00000001825	CEMIP2	-0.800018	0.00536051	0.194129
		ENSCAFG00000009662	MGA	-0.46626	0.00535185	0.194129
		ENSCAFG00000004617	APOE	2.99697	0.00538937	0.194624
		ENSCAFG00000010582	BOC	-1.63036	0.00556661	0.197279
		ENSCAFG00000012449	USP53	-0.97449	0.00558598	0.197279
		ENSCAFG00000012754	UFC1	0.720247	0.00553789	0.197279
		ENSCAFG00000012810	TMEM151A	5.00133	0.00557421	0.197279
		ENSCAFG00000014475	HOMER3	1.37007	0.00549657	0.197279
		ENSCAFG00000019595	ESPN	2.54624	0.00558447	0.197279
		ENSCAFG00000019843	ANKRD11	-0.802702	0.00556444	0.197279
		ENSCAFG00000025364	INTS6	-0.480462	0.00557777	0.197279
		ENSCAFG00000012106	EMID1	3.26817	0.00565838	0.198761
		ENSCAFG00000019172	NSDHL	-0.901065	0.00565895	0.198761
		ENSCAFG00000010090	IGF2	2.56503	0.00567547	0.198797
		ENSCAFG00000007154	KRT18	0.708154	0.0057143	0.199611
